# Supplementary material for: Phylogeny and reclassification of Aconitum subgenus Lycoctonum (Ranunculaceae)
Source: PLoS One. 2017 Jan 31;12(1):e0171038. doi: 10.1371/journal.pone.0171038 (PMC5334035; doi:10.1371/journal.pone.0171038)
Supplement: S1 Table — (XLSX) [file pone.0171038.s004.xlsx]

## Sheet: Sheet1
Taxa	Vouchers	Geographic origin	ndhF-trnL	psbA-trnH	psbD-trnT	trnT-trnL	ITS	ETS
Aconitum L. subgen. Lycoctonum (DC.) Peterm.
A. ajanense Steinb.	S. Kharkevich 55 (PE)	Russia: Khabarovsk kray	KY417347	KY417446	KY417544	KY417625	KY417244/KY417250	KY417161
A. alboviolaceum Kom.	Q. Gao & Y. Liang 155 (IBSC)	China: Jilin	KY417348	KY417447	KY417545	KY417626	KY417259	KY417162
A. angustius (W.T. Wang) W.T. Wang	Q. Gao & Y.S. Chen 81 (IBSC)	China: Anhui	KY417349	KY417448	KY417546	KY417627	KY417260	KY417163
	Q. Gao & Y.S. Chen 57 (IBSC)	China: Chongqing	KY417350	KY417449	—	KY417628	KY417261	KY417164
	Q. Gao & Y.S. Chen 70 (IBSC)	China: Jiangxi	KY417351	KY417450	KY417547	KY417629	KY417262	KY417165
A. apetalum (Huth) B. Fedtsch ex Steinb.	L. Zuo et al. 19 (IBSC)	China: Xinjiang	KY417353	KY417452	KY417549	KY417630	KY417264	KY417167
A. barbatum Pers. var. barbatum	Q. Gao & Y.S. Chen 95 (IBSC)	China: Shaanxi	KY417354	KY417453	KY417550	KY417631	KY417265	KY417168
	Q. Gao & Y.S. Chen 150 (IBSC)	China: Jilin	KY417355	KY417454	KY417551	KY417632	KY417266	KY417169
	Y. Zhang et al. 69 (IBSC)	China: Jilin	KY417357	KY417456	KY417553	KY417634	KY417268	KY417171
	G. Shevelev 786 (LE)	Russia: Primorye kray	KY417382	KY417481	KY417571	KY417648	KY417292	KY417189
A. barbatum var. puberulum Ledeb.	Q. Gao & Y.S. Chen 50 (IBSC)	China: Hebei	KY417356	KY417455	KY417552	KY417633	KY417267	KY417170
A. brevicalcaratum (Finet & Gagnep.) Diels var. brevicalcaratum	Q.E. Yang 2575 (IBSC)	China: Yunnan	KY417358	KY417457	KY417554	KY417635	KY417269	KY417172
A. brevicalcaratum (Finet & Gagnep.) Diels var. parviflorum Chen & Liu	Q.E. Yang 2175 (IBSC)	China: Yunnan	KY417359	KY417458	KY417555	KY417636	KY417270	KY417173
A. chrysotrichum W.T. Wang	Y. Luo 358 (PE)	China: Sichuan	KY417363	KY417462	KY417557	KY417637	KY417274	KY417175
A. crassiflorum Hand.-Mazz.	Q.E. Yang 2242 (IBSC)	China: Yunnan	KY417366	KY417465	KY417560	KY417638	KY417277	KY417176
A. desoulavyi Kom.	N. Desoulavy 1235 (LE)	Russia: Primorye kray	KY417368	KY417467	KY417562	KY417640	KY417279	KY417178
A. finetianum Hand.-Mazz.	Q. Gao & Y.S. Chen 73 (IBSC)	China: Jiangxi	KY417374	KY417473	KY417566	KY417644	KY417285	KY417183
	Q. Gao & Y.S. Chen 68 (IBSC)	China: Hunan	KY417372	KY417471	KY417564	KY417642	KY417283	KY417181
	Q. Gao & Y.S. Chen 78 (IBSC)	China: Zhejiang	KY417373	KY417472	KY417565	KY417643	KY417284	KY417182
A. fletcheranum G. Taylor	Y. Luo 1080 (IBSC)	China: Xizang	KY417375	KY417474	KY417567	KY417645	KY417286	—
A. gigas H. Lév. & Vaniot var. hondoense Nakai ex Tamura & Lauener	Kaku SAITO & Koji YONEKURA 171 (PE)	Japan: Honshu	KY417378	KY417477	KY417568	KY417646	KY417251	KY417186
A. krylovii Steinb.	I. Krasnoborov 2272 (LE)	Russia: Altay Shebalinsky	KY417384	KY417483	KY417573	KY417649	KY417294	KY417190
A. laeve Royle	R. Strachey & J.E. Winterbottom 4 (LE)	India: Kumaon	KY417386	KY417485	KY417574	KY417650	KY417252	KY417192
A. lasiostomum Reichb. ex Besser	W. Dozrab 531 (LE)	Unknown	KY417387	KY417486	KY417575	KY417651	—	—
A. leucostomum Vorosh. var. leucostomum	H.G. Bormsova 144 (LE)	Kazakhstan	KY417389	KY417488	KY417577	KY417652	KY417297	KY417194
	Q. Gao & Z.C. Zhang 126 (IBSC)	China: Xinjiang	KY417391	KY417490	KY417579	KY417654	KY417299	KY417196
A. leucostomum Vorosh. var. hopeiense W.T. Wang	Q. Gao & Y.S. Chen 101 (IBSC)	China: Hebei	KY417390	KY417489	KY417578	KY417653	KY417298	KY417195
A. loczyanum Rapaics	M. Tamura 503 (PE)	Japan: Shikoku	KY417393	KY417492	KY417580	KY417655	KY417245/KY417253	KY417198
A. longecassidatum Nakai	S.H. Cho & C.H. Ham A-437 (IBSC)	Korea: Gangwon-do	KY417394	KY417493	KY417581	KY417656	KY417301	KY417199
	Q. Gao & Y. Luo 97 (IBSC)	China: Shandong	KY417395	KY417494	KY417582	KY417657	KY417302	KY417200
A. lycoctonum L.	A. Podobnik 2540 (LE)	Slovenia	KY417396	KY417495	KY417583	KY417658	KY417303	KY417201
A. moldavicum Hacquet	J. Suza 802 (LE)	Slovakia	KY417397	KY417496	KY417584	KY417659	KY417304	KY417202
A. monticola Steinb.	A. Dzhavarse 3332 (LE)	Kazakhstan: Dzungarian Alatau	KY417399	KY417498	KY417586	KY417660	KY417306	KY417204
	R.J. Roshevitz 46 (LE)	Kazakhstan: Dzungarian Alatau	KY417400	KY417499	KY417587	KY417661	KY417246/KY417254	KY417205
A. moschatum (Brühl ex Duthie) Stapf	R. Stewart 21838 (K)	Kashmir	KY417401	KY417500	KY417588	—	KY417255	KY417206
A. novoluridum Munz	Q.E. Yang 3284 (IBSC)	China: Xizang	KY417404	KY417503	KY417590	KY417662	KY417309	KY417207
A. orientale Mill.	Kolenati 2019 (LE)	Azerbaijan: Nagorno-Karabakh	KY417405	KY417504	KY417591	KY417663	KY417247/KY417256	KY417208
A. pauciflorum Host	Hayer s.n.,1909 (LE)	Austria	KY417407	KY417506	KY417593	KY417664	KY417248/KY417257	KY417209
A. pseudolaeve Nakai	S.H. Cho et al. A-417 (IBSC)	Korea: Gangwon-do	KY417410	KY417509	KY417594	KY417665	KY417313	KY417212
A. pterocaule Koidz.	Tetsuo Ohi-Toma s.n., 2011 (IBSC)	Japan: Honshu	KY417411	KY417510	KY417595	KY417666	KY417314	KY417213
A. quelpaertense Nakai	S.H. Cho et al. A-374 (IBSC)	Korea: Jeju	KY417413	KY417512	KY417596	KY417667	KY417316	KY417215
A. ranunculifolium Reichb.	E. Mayer et al. 79349 (LE)	Slovenia	KY417415	KY417514	KY417598	KY417669	KY417318	KY417217
A. ranunculoides Turcz. ex Ledeb.	D.B. Tulsanm 110 (LE)	Russia: Yakutsk	KY417416	KY417515	KY417599	KY417670	KY417319	KY417218
A. reclinatum A. Gray	B. Derick s.n. (IBSC)	USA: North Carolina	KY417417	KY417516	KY417600	KY417671	KY417320	KY417219
A. rilongense Kadota	Q.E. Yang & Q. Yuan 227 (PE)	China: Sichuan	KY417419	KY417518	KY417601	KY417672	KY417322	KY417221
A. sajanense Kumin	C.B. Tudoshnikoa & H.B. Rzhmkevich s.n. (LE)	Russia: Krasnojarsk	KY417420	KY417519	KY417602	KY417673	KY417323	KY417222
A. scaposum Franch.	Q. Gao & Y.S. Chen 92 (IBSC)	China: Gansu	KY417421	KY417520	KY417603	KY417674	KY417324	KY417223
	Q. Gao & T. Deng 247 (IBSC)	China: Hubei	KY417422	KY417521	KY417604	KY417675	KY417325	KY417224
	J.P. Luo & Y. Zhou 78 (IBSC)	China: Chongqing	KY417424	KY417523	KY417606	KY417677	KY417327	KY417226
	J.P. Luo & L. Wang 206 (IBSC)	China: Chongqing	KY417423	KY417522	KY417605	KY417676	KY417326	KY417225
A. septentrionale Koelle	C. Baenitz 6414 (LE)	Norway	KY417425	KY417524	KY417607	KY417678	KY417328	KY417227
	I. Krasnoborov & S. Digus 1254 (LE)	Russia: Tuva	KY417369	KY417468	KY417563	KY417641	KY417280	KY417179
A. shennongjiaense Q. Gao & Q.E. Yang	Q. Gao & Y.S. Chen 63 (IBSC)	China: Hubei	KY417426	KY417525	KY417608	KY417679	KY417329	KY417228
A. sinomontanum Nakai	Q. Gao & Y.S. Chen 46 (IBSC)	China: Hebei	KY417428	KY417527	KY417610	KY417681	KY417330	KY417230
	Q.E. Yang 962 (IBSC)	China: Sichuan	KY417427	KY417526	KY417609	KY417680	KY417249/KY417258	KY417229
	Y. Luo 333 (PE)	China: Sichuan	KY417430	KY417529	KY417612	KY417683	KY417332	KY417232
	Q. Gao & Y.S. Chen 64 (IBSC)	China: Hubei	KY417429	KY417528	KY417611	KY417682	KY417331	KY417231
A. sukaczevii Steinb.	B. Sukachyov 53 (LE)	Russia: Baykal	KY417433	KY417532	KY417614	KY417684	KY417335	KY417234
A. umbrosum (Korsh.) Kom.	Q. Gao & Y. Liang 149 (IBSC)	China: Jilin	KY417439	KY417538	KY417618	KY417686	KY417341	KY417238
A. vulparia Reichb. ex Spreng.	G.J. Sirjaev 27 (LE)	Czech: Moravia	KY417441	KY417540	KY417620	KY417687	KY417343	KY417240
A. wangyedianense Y.Z. Zhao	Q. Gao 204 (IBSC)	China: Inner Mongolia	KY417442	KY417541	KY417621	KY417688	KY417344	KY417241
Aconitum subgen. Aconitum
A. anthoroideum DC.	L. Wang & C. Ren 905 (IBSC)	China: Xinjiang	KY417352	KY417451	KY417548	—	KY417263	KY417166
A. bulleyanum Diels	Q.E. Yang et al. 3207 (IBSC)	China: Yunnan	KY417360	KY417459	—	—	KY417271	—
A. campylorrhynchum Hand.-Mazz.	Q.E. Yang et al. 3419 (IBSC)	China: Sichuan	KY417361	KY417460	KY417556	—	KY417272	—
A. carmichaeli Debeaux var. hwangshanicum (W.T. Wang & P.K. Hsiao) W.T. Wang & P.K. Hsiao	Q. Gao 188 (IBSC)	China: Zhejiang	KY417362	KY417461	—	—	KY417273	KY417174
A. contortum Finet & Gagnep.	L.Y. Wang & C. Ren 400 (IBSC)	China: Yunnan	KY417364	KY417463	KY417558	—	KY417275	—
A. coreanum (H. Lév.) Rapaics	Y. Liang & Q. Gao 166 (IBSC)	China: Jilin	KY417365	KY417464	KY417559	—	KY417276	—
A. delavayi Franch.	Q.E. Yang et al. 3216 (IBSC)	China: Yunnan	KY417367	KY417466	KY417561	KY417639	KY417278	KY417177
A. falciforme Hand.-Mazz.	Y. Luo & Y. B. Luo 396 (PE)	China: Sichuan	KY417370	KY417469	—	—	KY417281	KY417180
A. fengii W.T. Wang	Q.E. Yang et al. 3067 (IBSC)	China: Yunnan	KY417371	KY417470	—	—	KY417282	—
A. forrestii Stapf	Q.E. Yang et al. 3169 (IBSC)	China: Yunnan	KY417376	KY417475	—	—	KY417287	KY417184
A. franchetii Finet & Gagnep.	Y. Luo & Y.B. Luo 390 (PE)	China: Sichuan	KY417377	KY417476	—	—	KY417288	KY417185
A. hemsleyanum E. Pritz.	Y. Luo & Y.B. Luo 405 (PE)	China: Sichuan	KY417380	KY417479	—	—	KY417290	KY417188
A. karakolicum Rapaics	L. Wang & C. Ren 758 (IBSC)	China: Xinjiang	KY417381	KY417480	KY417570	—	KY417291	—
A. kongboense Lauener	Y. Luo 353 (PE)	China: Sichuan	KY417383	KY417482	KY417572	—	KY417293	—
A. kusnezoffii Reichb.	Y. Liang & Q. Gao 159 (IBSC)	China: Jilin	KY417385	KY417484	—	—	KY417295	KY417191
A. legendrei Hand.-Mazz.	Q.E. Yang et al. 322 (IBSC)	China: Sichuan	KY417388	KY417487	KY417576	—	KY417296	KY417193
A. liljestrandii Hand.-Mazz.	Y. Luo & Y.B. Luo 344 (PE)	China: Sichuan	KY417392	KY417491	—	—	KY417300	KY417197
A. monanthum Nakai	L.Y. Wang & C. Ren 281 (IBSC)	China: Jilin	KY417398	KY417497	KY417585	—	KY417305	KY417203
A. nagarum Stapf	Q.E. Yang et al. 182 (IBSC)	China: Yunnan	KY417402	KY417501	—	—	KY417307	—
A. nemorum Popov	L. Wang & C. Ren 770 (IBSC)	China: Xinjiang	KY417403	KY417502	KY417589	—	KY417308	—
A. ouvrardianum Hand.-Mazz.	Q.E. Yang et al. 75 (IBSC)	China: Yunnan	KY417406	KY417505	KY417592	—	KY417310	—
A. pendulum N. Busch	Y. Luo & Y.B. Luo 411 (PE)	China: Sichuan	KY417408	KY417507	—	—	KY417311	KY417210
A. piepunense Hand.-Mazz.	Y. Luo & Y.B. Luo 419 (PE)	China: Yunnan	KY417409	KY417508	—	—	KY417312	KY417211
A. pulchellum Hand.-Mazz.	Y. Luo & Y.B. Luo 407 (PE)	China: Yunnan	KY417412	KY417511	—	—	KY417315	KY417214
A. racemulosum Franch.	Y. Luo 404 (PE)	China: Sichuan	KY417414	KY417513	KY417597	KY417668	KY417317	KY417216
A. refractum (Finet & Gagnep.) Hand.-Mazz.	Q.E. Yang et al. 114 (IBSC)	China: Yunnan	KY417418	KY417517	—	—	KY417321	KY417220
A. spiripetalum Hand.-Mazz.	Y. Luo & Y.B. Luo 393 (PE)	China: Sichuan	KY417431	KY417530	—	—	KY417333	KY417233
A. stapfianum Hand.-Mazz.	Q.E. Yang et al. 3172 (IBSC)	China: Yunnan	KY417432	KY417531	KY417613	—	KY417334	—
A. tanguticum (Maxim.) Stapf	Y. Luo 309 (PE)	China: Sichuan	KY417434	KY417533	KY417615	KY417685	KY417336	KY417235
A. tatsienense Finet & Gagnep.	Y. Luo & Y.B. Luo 384 (PE)	China: Sichuan	KY417435	KY417534	—	—	KY417337	KY417236
A. tongolense Ulbr.	Y. Luo & Y.B. Luo 375 (PE)	China: Sichuan	KY417436	KY417535	—	—	KY417338	KY417237
A. transsectum Diels	Q.E. Yang et al. 3182 (IBSC)	China: Yunnan	KY417437	KY417536	KY417616	—	KY417339	—
A. tuguancunense Q.E. Yang	Q.E. Yang et al. 3162 (IBSC)	China: Yunnan	KY417438	KY417537	KY417617	—	KY417340	—
A. vilmorinianum Kom.	Q.E. Yang et al. 186 (IBSC)	China: Yunnan	KY417440	KY417539	KY417619	—	KY417342	KY417239
Gymnaconitum (Stapf) Wei Wang & Z.D. Chen
G. gymnandrum (Maxim.) Wei Wang & Z.D. Chen	M. Tang & C. Ren 648 (IBSC)	China: Xizang	KY417379	KY417478	KY417569	KY417647	KY417289	KY417187
Delphinium L.
D. delavayi Franch.	Q. E. Yang et al. 3160 (IBSC)	China: Yunnan	KY417443	KY417542	KY417622	KY417689	KY417345	KY417242
D. forrestii Diels	Q.E. Yang 25 (IBSC)	China: Yunnan	KY417444	KY417543	KY417623	KY417690	—	KY417243
D. tatsienense Franch.	Q.E. Yang 3450 (IBSC)	China: Sichuan	KY417445	—	KY417624	KY417691	KY417346	—
